# Supplementary material for: Sharing of either phenotypes or genetic variants can increase the accuracy of genomic prediction of feed efficiency
Source: Genet Sel Evol. 2022 Sep 6;54:60. doi: 10.1186/s12711-022-00749-z (PMC9450441; doi:10.1186/s12711-022-00749-z)
Supplement: Supplementary file 2 — Additional file 2: Table S1. Number of filtered polymorphic variants (Minimac R2 > 0.4) per chromosome in the imputed WGS for the overseas cows. [file 12711_2022_749_MOESM2_ESM.xlsx]

## Sheet: Sheet1
Number of filtered polymorphic variants (Minimac R2 > 0.4) per chromosome in the imputed WGS of the overseas cows
BTA	No. variants	BTA	No. variants	BTA	No. variants
1	1238453	11	784789	21	498120
2	1003495	12	680798	22	439604
3	878104	13	586073	23	478462
4	928474	14	606967	24	500660
5	887540	15	688478	25	343804
6	931849	16	600239	26	404835
7	786578	17	587376	27	377975
8	863893	18	461047	28	389182
9	775088	19	448245	29	433839
10	745434	20	571916
